# Supplementary material for: Mechanically stimulated osteocytes maintain tumor dormancy in bone metastasis of non-small cell lung cancer by releasing small extracellular vesicles
Source: eLife. 2024 Mar 28;12:RP89613. doi: 10.7554/eLife.89613 (PMC10977966; doi:10.7554/eLife.89613)
Supplement: Figure 6—source data 1. [file elife-89613-fig6-data1.zip]

Archive with 1 entries (1 files):
- Figure 6–Source Data 1.xlsx
